# Supplementary material for: Detecting drought regulators using stochastic inference in Bayesian networks
Source: PLoS One. 2021 Aug 16;16(8):e0255486. doi: 10.1371/journal.pone.0255486 (PMC8367000; doi:10.1371/journal.pone.0255486)
Supplement: S2 File — (R) [file pone.0255486.s002.R]

#Function to normalize the data
minmax_normalize <- function(x) {
  
  return ((x - min(x)) / (max(x) - min(x)))
}
