# Supplementary material for: Detecting drought regulators using stochastic inference in Bayesian networks
Source: PLoS One. 2021 Aug 16;16(8):e0255486. doi: 10.1371/journal.pone.0255486 (PMC8367000; doi:10.1371/journal.pone.0255486)
Supplement: S3 File — (R) [file pone.0255486.s003.R]

#Function to binarize the data by mean or median
binarize_mean_median <- function (Mat_Data,method){
  
  if(method=="mean")
    means<-apply(Mat_Data,2,mean)
  else
    means<-apply(Mat_Data,2,median)
  for(iter in 1:ncol(Mat_Data)){
    
    pos0<- which(Mat_Data[,iter]< means[iter])
    pos1<- which(Mat_Data[,iter]>= means[iter])
    Mat_Data[pos0,iter] <-0
    Mat_Data[pos1,iter] <-1
  }
  return(Mat_Data)
}
