# Supplementary material for: Detecting drought regulators using stochastic inference in Bayesian networks
Source: PLoS One. 2021 Aug 16;16(8):e0255486. doi: 10.1371/journal.pone.0255486 (PMC8367000; doi:10.1371/journal.pone.0255486)
Supplement: S5 File — (R) [file pone.0255486.s005.R]

#Function to name rows with appropriate gene/node names
rename_matrix <- function(shape_mat,Gene_Names,diff_index) {
  
  rownames(shape_mat)[diff_index]<-Gene_Names
  return(shape_mat)
}
