# Supplementary material for: Detecting drought regulators using stochastic inference in Bayesian networks
Source: PLoS One. 2021 Aug 16;16(8):e0255486. doi: 10.1371/journal.pone.0255486 (PMC8367000; doi:10.1371/journal.pone.0255486)
Supplement: S6 File — This subset includes the data under drought conditions for pertinent genes involved in the Bayesian network analysis. The complete dataset can be publicly accessed online from the NCBI GEO database with the accession number of GSE42408. (CSV) [file pone.0255486.s006.csv]

MYC2	ANAC072	ZFHD1	HOS1	SIZ1	WRKY18	WRKY40	AREB1	AREB2	ABF1	ABF3	DRIP1	MAP3K15	MKK4	MPK6	WRKY59	RD20	ICE1	MYB15	DREB1A	DREB1B	DREB1C	WRKY60	MYB2	ANAC019	ANAC055	RD22	ATAF1	DREB1D	ERD1	DREB2A	RD29A
AT1G32640	AT4G27410	AT1G69600	AT2G39810	AT3G25910	AT4G31800	AT1G80840	AT1G45249	AT3G19290	AT1G49720	AT4G34000	AT1G06770	AT5G55090	AT1G51660	AT2G43790	AT2G21900	AT2G33380	AT3G26744	AT3G23250	AT4G25480	AT4G25490	AT4G25470	AT2G25000	AT2G47190	AT1G52890	AT3G15500	AT5G25610	AT1G01720	AT5G51990	AT5G51070	AT5G05410	AT5G52310
8.941458	7.969076	7.588379	7.36084	7.54834	7.625977	7.817139	7.300374	7.539323	7.299177	7.826888	6.982959	6.949544	7.505859	8.028498	6.697266	7.759905	7.061957	7.414513	6.861572	8.14668	7.056315	7.129991	7.177979	7.381958	6.983154	9.200346	7.354085	7.272949	8.594866	6.958225	8.079044
8.507042	7.732552	6.912598	7.273298	7.679785	7.393111	7.360596	7.797445	7.71543	7.715193	8.453125	6.936279	6.981771	7.287936	7.518643	6.567383	7.51423	7.006727	7.211614	7.376465	8.601172	7.07487	6.916884	7.370239	7.37085	6.920654	9.485276	7.179036	7.07666	7.69308	7.421441	8.337546
8.630602	7.44388	7.401855	7.654611	7.266309	8.050071	8.251587	7.412598	7.397982	7.649972	7.403125	7.20498	6.998779	7.338567	7.704102	6.632161	7.64495	7.136176	7.001803	7.372314	8.072266	7.3986	6.940972	6.848999	7.112061	6.80957	8.916767	7.39266	7.253906	8.069685	7.394314	7.642348
8.533152	7.717578	7.735229	7.305001	7.69375	7.801758	8.553711	7.28776	7.236393	7.441197	7.764714	7.15498	7.193115	7.142653	7.376243	6.880208	8.022879	6.986654	7.294621	7.309082	8.637891	7.119792	6.867296	7.166016	6.983154	6.930176	10.12936	7.690023	6.848877	7.808315	7.589193	7.753159
8.193873	7.841732	7.506958	7.507708	7.776953	7.162198	7.609131	7.492025	7.568229	7.236677	7.877995	7.074463	7.03597	7.006836	7.816584	6.859701	7.100167	7.009549	6.977915	7.596924	8.399805	7.699056	6.944444	7.004761	7.482666	6.866333	9.288086	7.49528	7.305664	8.355469	7.352973	7.849552
8.533871	8.686784	7.848267	7.402309	7.869043	8.445135	8.337524	7.170817	7.244076	7.167132	7.710026	7.18457	7.200765	7.571364	7.158558	6.730794	7.438198	7.328885	7.444486	7.583496	8.060352	7.40918	7.168511	7.323364	8.639648	7.078735	9.802509	7.784749	7.343506	8.065744	8.234158	8.746324
7.656096	7.923177	7.083008	7.372105	7.399121	7.332386	7.972412	7.136882	7.550065	7.178641	7.878385	7.233643	7.187256	6.898813	7.300337	7.039388	8.302455	7.029514	7.034781	7.56665	8.305664	8.188802	7.216363	7.382202	7.384033	6.914429	9.299204	7.171143	7.146484	8.060024	7.102756	7.532744
9.122533	7.454102	7.233887	7.406738	7.698145	7.225763	8.611328	7.537516	7.576693	7.610212	7.786068	7.119727	6.995361	7.231295	7.685547	6.716797	8.095285	7.318468	7.433669	6.953125	8.227148	7.422363	7.099392	7.483765	7.242554	6.677734	10.62635	7.39445	7.063721	8.209194	8.025608	8.072036
8.740029	7.990039	7.537598	7.280413	7.422266	7.682528	8.731567	7.444499	7.635286	7.370187	8.146549	7.283594	6.974772	7.595177	7.516957	6.541341	7.979771	7.036567	7.686448	7.397705	9.158984	7.912598	7.154839	7.059692	7.473022	6.694946	9.658729	7.766683	7.009277	8.581055	7.585612	8.090131
9.424599	9.616602	7.334595	7.510603	7.703516	8.452681	8.567627	7.883219	7.981185	7.83531	8.312109	6.907471	7.016113	7.540565	7.768555	6.829102	8.481864	7.089952	7.221454	7.457764	8.677539	7.649414	7.167752	7.103638	9.393066	6.891968	10.20425	8.459635	7.276367	8.55964	8.186849	9.783605
8.919305	7.942773	7.184692	7.461251	7.988477	7.772372	8.723267	7.376221	7.868685	7.456961	8.477604	6.914551	6.864909	7.213041	7.655451	6.552083	8.375837	6.998264	7.319111	7.686035	8.183398	7.265951	6.924479	7.270386	7.877563	6.893188	9.523287	7.876628	6.972412	8.654855	7.556966	8.703412
9.716026	7.985026	7.195801	7.422294	7.74209	9.037908	9.323975	7.755208	7.524414	7.705357	7.931445	7.067773	7.205078	7.519381	7.638406	6.69694	8.397182	7.145942	8.076097	7.717285	8.104883	7.716634	6.880425	7.000977	8.244629	6.800903	10.30566	7.988037	7.169678	8.349609	8.338433	8.720301
8.563888	7.188607	7.332153	7.606864	7.540918	8.328391	8.213745	7.212728	7.580534	7.507394	7.366081	6.982471	7.008789	7.148738	7.708452	6.568685	6.9774	7.376953	7.037861	7.446777	7.747656	7.337728	6.952908	6.875732	7.072632	6.787598	8.806265	7.251058	7.390137	7.845389	7.206163	7.359949
8.976563	7.972656	7.418579	7.540109	7.459277	8.120028	8.90979	7.608643	7.638672	7.846052	8.260352	7.089502	6.882731	7.385216	7.753817	6.664063	7.763672	7.239692	6.873272	8.114258	8.435742	7.567546	6.86556	6.630615	6.970581	6.793701	10.48738	8.021077	6.751709	7.624163	8.041233	8.185145
8.996351	7.469727	7.68335	7.504813	7.396973	8.357333	8.126709	7.269206	7.507878	7.500558	7.338151	7.142236	7.150716	7.443059	7.593306	6.513997	6.928711	7.144423	7.243765	7.131592	8.216992	7.638997	6.73839	7.106079	7.438721	6.862427	8.237605	7.521403	7.18042	8.103795	7.260417	7.772116
8.972194	8.761328	7.624146	7.467913	8.058594	7.601296	8.266235	8.300374	8.748828	7.995187	8.166667	7.004248	7.098958	7.448918	7.469105	6.55013	8.423549	7.31326	7.097506	7.044922	7.72832	7.257324	7.246202	6.852417	7.624634	6.982056	9.635742	8.370443	7.04834	8.272635	8.088433	8.123392
9.071238	7.916146	7.728394	7.278285	7.45752	7.414329	8.413208	7.140544	7.579883	7.424526	8.057422	6.944287	6.931071	7.352389	7.700373	6.629883	7.943499	7.117079	7.310998	7.955078	8.538867	7.643066	7.101454	7.032104	6.97583	7.000488	8.935697	7.570475	7.216064	8.471226	7.543945	7.968118
9.336194	8.110286	7.4552	7.467983	7.619141	8.791016	9.428711	7.597412	8.288607	7.427176	7.966146	6.871582	7.029704	7.481746	7.906605	7.200195	8.108538	7.12283	7.094576	7.544189	7.960156	7.51123	6.998372	7.117676	8.027222	6.689453	10.53771	8.296712	6.994385	8.694859	8.391385	8.764763
8.708008	7.324414	7.595703	7.400565	7.299609	8.166903	8.292725	7.030436	7.243294	7.369978	7.738281	7.102832	7.000244	7.137545	7.508878	6.976237	7.946429	7.010091	7.232722	7.86084	8.694141	7.378743	6.95714	7.293823	6.944214	7.151855	9.267954	7.434082	7.379639	8.23992	7.229709	8.44313
8.939402	8.356836	7.780518	7.406076	7.490527	7.615146	8.723877	8.012858	8.427279	7.871303	8.414974	7.182373	6.779867	7.338492	7.716264	6.864909	7.739537	7.354492	7.150616	7.574951	8.648047	7.348796	7.041233	7.001709	7.221558	6.81189	10.0003	7.978353	6.990234	7.910645	7.777995	9.092601
9.090049	7.519466	7.288696	7.61921	7.694922	8.061701	8.367065	7.107666	7.551367	7.531808	7.304688	7.081982	6.931071	7.235953	7.738548	6.65625	7.365792	7.082465	7.337515	7.255615	8.120898	7.789225	6.853299	7.154907	7.680542	6.952271	8.153996	7.37557	7.037842	7.883894	7.139106	8.257008
9.609529	8.142448	7.499268	7.534354	7.66416	7.40989	8.304688	7.920329	7.470898	7.894741	8.041536	7.174268	6.7736	7.596454	7.718839	6.748372	7.928711	7.245768	7.350586	7.44458	8.846289	7.67985	7.01454	6.935547	7.723999	6.68811	10.20403	8.053955	7.398682	7.963658	8.403646	9.121496
9.373458	7.914779	7.506348	7.388184	7.633594	7.600053	8.478638	7.396647	7.758333	7.445382	8.23431	7.14082	7.259277	7.352614	7.879883	6.650716	7.559849	7.412543	7.275616	8.248779	9.058203	7.864583	7.102431	7.177612	7.606812	7.076294	9.72476	7.894613	7.042969	8.681641	7.445313	8.916648
9.618935	7.838086	7.091553	7.456264	7.995898	8.834783	9.410767	7.707438	8.073372	7.846819	8.232943	7.0604	6.832113	7.627103	7.651545	6.608398	8.283203	6.994141	7.734375	7.468994	8.491406	7.940918	7.008898	7.224121	7.33667	7.069214	10.28155	7.65682	7.258789	8.564209	8.547526	8.37029
8.962068	7.807422	7.403076	7.234794	7.690527	7.308416	8.096924	7.45516	7.731836	7.535156	7.376107	6.882471	7.090169	7.274189	7.742809	6.893229	7.596122	7.24707	7.532452	7.593262	8.756055	7.640951	7.08138	7.400635	7.522705	6.884155	9.100586	7.232096	6.742676	8.617048	7.061415	7.929573
8.673777	7.958398	7.399536	7.832938	7.847754	7.407848	7.958496	7.481852	7.998503	7.922712	8.065495	7.093213	7.035075	7.062876	7.921165	6.876953	7.761021	7.181207	7.048453	7.370361	9.14375	7.329264	7.217665	7.14856	7.749878	7.140137	9.963116	7.756104	6.989502	7.680001	7.968533	9.452608
8.363178	7.545833	7.404297	7.504464	7.55918	7.090376	7.852417	7.04598	7.635156	7.606097	7.90599	7.170996	7.128418	7.244591	7.554954	7.305664	7.578125	7.110243	6.929387	7.765137	8.089453	7.38737	7.263672	7.065674	7.231323	6.750732	8.547175	7.469645	7.488525	8.087891	6.954753	7.862132
9.390933	9.023112	7.371216	7.223214	8.289746	8.534979	8.490112	7.232666	8.058984	7.912109	7.995378	7.027734	6.810303	7.580754	7.884233	6.769206	7.494838	7.179579	7.091271	7.726074	8.570898	7.504883	6.845812	7.082031	8.608276	7.209595	9.891076	8.738851	7.456543	8.008859	8.359592	9.496438
8.398232	7.507292	7.846313	7.37929	7.541797	7.671165	8.216431	7.464355	7.427734	7.320871	7.536328	7.131738	6.959717	7.195838	7.570934	6.755859	7.28976	7.116536	7.219802	7.36792	8.19082	7.316732	7.060113	7.272827	7.068848	6.756714	8.510592	7.383219	7.083252	7.987898	7.804253	7.735352
9.297235	7.933464	8.0177	7.397391	7.699316	8.437678	9.10791	7.833984	7.567122	7.223842	7.845313	7.143115	7.248372	7.535532	7.406339	6.580729	7.746652	6.859375	7.224159	7.017334	8.313477	7.492025	7.176107	7.129028	7.939209	6.853882	10.24339	7.875244	7.35083	7.895717	8.399089	8.537914
8.551449	7.667904	8.0625	7.371233	7.445508	7.745561	7.589111	7.270915	7.232161	7.283133	7.491081	7.078711	7.200846	7.313702	7.338335	6.555339	7.694754	6.835069	7.174805	7.216553	7.916016	6.908529	7.273438	7.319946	7.301147	7.044067	8.339919	7.273112	7.58667	7.775879	7.213976	8.300609
8.873509	7.723438	8.125732	7.442976	7.180566	8.391868	8.808838	7.651611	7.395378	7.16476	7.61276	7.045215	6.998128	7.347882	7.299805	6.509115	7.601702	7.237956	7.349008	7.604248	8.033203	7.184245	7.288628	6.963867	7.400757	6.708618	9.869066	7.404215	7.533691	7.655308	7.986871	7.871209
8.191406	7.204167	7.807861	7.505057	7.216992	7.384233	8.108643	7.249023	7.280729	7.117676	7.283073	7.123096	7.092122	7.551382	7.329457	7.049805	7.099051	7.0727	7.170523	7.325439	8.091406	7.407552	7.092773	7.114746	7.380127	6.99939	8.464393	6.975505	7.22168	7.705845	7.501736	8.634306
8.991982	7.87168	7.870117	7.253139	7.526855	8.472212	9.126465	7.585042	7.504557	7.34368	7.423763	7.214111	7.344238	7.622371	7.321555	6.746745	7.756138	7.055773	7.513522	7.066406	7.870313	7.326172	7.331597	7.590576	7.236816	6.812012	9.751277	7.734212	7.644775	7.776995	8.563043	9.03958
8.794665	7.250326	7.29187	7.454555	7.346973	8.313033	8.59668	7.238851	7.408724	7.660924	7.466992	7.140283	7.180908	7.189603	7.855114	6.872396	7.773717	7.045573	7.280198	6.96875	8.608594	7.644694	7.197483	7.283813	7.217529	6.950562	8.835487	7.500651	7.097168	8.059291	7.705946	8.169577
9.491417	7.712305	7.180176	7.329973	7.413965	8.749645	9.149536	7.54126	7.784831	7.700335	7.689909	7.102197	6.93278	7.668419	8.000533	6.824544	8.410993	7.268663	7.708083	7.04248	7.69043	7.146647	7.03635	7.108643	7.689453	7.171875	10.05108	7.838786	7.002686	8.409389	8.636285	8.729148
8.75036	7.212565	7.839478	7.32244	7.655273	7.492276	8.288818	7.736572	7.501497	7.322614	8.063672	7.120996	6.920654	7.608023	7.889293	6.595378	7.843471	6.977322	7.243014	7.129883	7.812305	7.587728	6.980686	6.955566	7.267334	6.890137	8.688176	7.347493	6.966064	8.56686	7.368707	8.165384
8.46325	7.741862	7.72168	7.250349	7.496289	8.004616	7.962646	7.833577	7.352669	7.641323	7.827214	7.029639	6.968994	7.405424	7.718572	6.992513	7.451172	7.254991	7.274639	7.186035	7.538281	7.019531	7.564453	7.302734	7.417358	6.94458	9.692458	7.777262	7.165283	7.842181	7.544162	8.510972
8.315892	7.431445	7.595947	7.291818	7.489746	7.262518	7.985718	7.369059	7.182357	7.479353	7.864128	6.992773	6.943197	7.315655	7.602006	6.70638	7.525112	7.128906	6.969576	7.702881	8.419141	7.657552	7.009983	6.850708	7.311157	6.910156	9.3279	7.47168	7.328125	8.306606	7.515516	9.775793
9.670384	8.645247	7.843994	7.31829	7.658594	8.045721	9.184326	7.878499	7.761523	7.099051	7.90638	7.19502	7.310221	7.218525	7.310103	6.65918	7.357143	7.023546	7.19689	7.657715	8.244531	7.498861	7.137153	7.132202	8.317383	7.072021	10.09976	8.341146	7.308594	8.509242	8.100803	9.040671
9.371813	7.932617	7.412354	7.097377	7.621094	9.714311	10.11768	7.249268	7.388867	7.501116	8.111914	6.956104	7.005697	7.538762	7.849698	6.87207	8.551479	7.108181	7.908203	7.65625	8.258398	7.915202	7.012912	7.151978	8.371582	7.167847	9.795448	8.36849	7.366455	8.738002	8.648546	10.0463
9.383224	7.291341	7.268433	7.412354	7.617285	9.692116	10.20825	7.403727	7.792839	7.766392	7.88776	6.81001	7.02832	7.532151	7.458452	6.629883	7.194336	6.990017	7.50646	7.314697	8.646094	7.516113	6.883247	7.008667	7.883057	7.079956	10.36779	8.131917	7.091553	8.289063	8.679688	8.909812
9.415759	8.227083	7.822632	7.355015	7.670117	7.81108	8.567749	7.387777	7.422786	7.617188	8.154753	6.968896	6.99113	7.234075	7.639293	6.690104	8.605329	6.890951	7.179237	7.487549	9.028906	7.510417	7.185113	7.494629	7.395874	6.846191	10.02734	7.558105	7.070801	8.404715	7.913628	9.260685
9.183748	7.563477	7.706665	7.351039	7.286035	8.686168	9.366699	7.712809	7.800846	7.532157	7.612565	6.982324	7.210042	7.715445	7.139737	6.482422	7.37486	7.06543	7.316707	6.986328	8.481445	7.342936	7.000543	7.288086	7.204224	6.761597	10.38199	7.739176	7.253174	8.199812	7.971029	8.329619
8.298468	7.874284	8.106567	7.388009	7.699805	7.852095	8.004395	7.484049	7.343229	7.717564	7.901758	7.273926	7.019206	7.30311	7.44407	6.726888	7.584403	7.249457	7.121394	7.502441	8.523047	7.604492	6.934462	7.199951	7.454346	6.742554	8.612906	7.298096	7.127197	8.457171	7.694661	8.467314
9.222965	8.910612	7.859497	7.334682	7.326367	8.575817	8.918701	7.719238	7.98763	7.837333	7.729036	7.197461	6.975016	7.533128	7.529297	6.830729	7.455078	6.856228	7.089844	7.015381	8.594141	7.251953	6.930013	7.582031	8.727783	6.832886	10.23821	8.504476	7.092529	8.575509	9.057183	9.037282
9.067434	7.950326	7.31543	7.363804	7.710547	7.782049	8.336548	7.340413	7.710091	7.499721	7.554167	7.032861	6.849284	7.212064	8.032315	6.936523	7.41197	7.110894	7.299805	7.14917	8.550586	7.814453	7.072157	7.125732	7.188721	6.691162	9.024414	7.724691	7.078369	8.556048	7.653212	8.512753
9.342516	7.515755	7.981567	7.396136	7.764063	7.545987	9.267944	7.383138	7.589323	8.226842	7.753841	7.159033	7.075114	7.432617	7.608842	6.90625	7.404436	6.90918	7.272536	7.319092	8.922461	7.650228	7.013563	7.124512	7.40564	6.970947	10.04965	7.646891	7.031494	8.035261	8.698568	9.103401
8.76177	7.755924	7.921387	7.232701	7.600391	8.23402	7.943604	7.419596	7.655013	7.598703	7.980078	7.137451	7.04069	7.449444	7.495916	6.709635	8.449637	6.933377	7.512545	7.273438	7.929492	7.19043	7.154622	7.155151	7.093384	7.029419	8.320162	7.474365	6.888428	8.914795	7.833984	9.256204
9.179431	7.633919	7.875977	7.399867	7.771973	8.860618	9.291626	7.219645	7.470573	7.720354	7.863997	7.316846	7.068115	7.694862	7.130149	6.73763	7.372489	7.096463	7.450421	7.368408	8.195313	7.710124	7.137695	7.128906	7.454956	6.768555	9.405198	7.793783	7.149902	7.99142	8.684462	9.427217
8.897872	7.429557	6.922119	7.356341	7.788379	7.869052	8.509766	7.355876	7.553125	7.669015	8.11875	7.079199	7.144287	7.446364	8.006392	6.751302	7.548828	7.287435	7.207332	7.415527	9.082422	7.567546	7.022678	7.068481	7.205933	6.929321	9.063927	7.205648	7.205078	9.156913	7.836806	8.989488
9.784951	7.822396	7.41687	7.528564	7.905762	8.072177	9.690796	7.80013	7.979362	7.832589	8.125326	7.079883	6.954997	7.524865	7.559038	6.552083	7.43471	7.267904	7.146259	7.73999	8.67832	7.54541	6.939562	6.984497	7.87146	6.884277	10.34097	8.131104	7.094482	8.083601	9.027778	9.603688
9.086554	7.784505	7.445557	7.372698	7.55166	7.510565	8.564697	7.345378	7.45013	7.829171	7.801628	7.002783	7.077962	7.208008	7.949041	6.903971	8.14216	7.213433	7.278245	7.395752	9.026172	7.524251	6.967556	7.250854	7.308716	6.588745	9.15625	7.463786	7.205078	9.2146	8.079319	9.789177
9.373355	7.802669	7.380005	7.280622	7.701367	7.801048	9.291626	7.803792	7.574284	8.168039	7.914388	7.042139	6.844645	7.639874	7.761719	6.67806	7.382952	7.127713	7.082858	7.394287	8.858984	7.543294	7.287326	7.172607	7.37915	6.80127	9.800706	7.919596	7.376709	8.662144	8.519423	9.896025
9.412418	8.008203	7.763184	7.374965	7.603223	9.701172	9.754272	7.562988	7.296875	7.216797	8.244857	7.030615	6.881673	7.776367	7.946467	6.407552	8.42327	6.964735	7.950947	7.197754	8.324414	7.430827	7.372287	7.55603	7.5448	7.012085	9.262169	8.151123	7.330811	10.00164	8.963759	9.076804
9.605263	8.556445	7.635376	7.354736	7.319238	9.625621	9.529297	7.35612	7.441667	7.022252	7.32207	6.926611	6.912272	7.882362	7.527344	6.625326	7.421875	7.143555	8.486028	7.129395	8.349805	7.145671	6.939887	7.199341	8.114136	7.234375	9.841572	8.381999	7.020996	8.733817	9.254883	8.823759
8.849352	7.790104	7.25415	7.20016	6.94873	7.253817	7.483032	7.320394	7.595964	7.511579	7.481836	6.925	6.906006	7.035532	7.892401	7.254557	7.756975	7.312934	7.097356	7.383789	8.393359	7.535807	6.790907	7.294312	7.063354	7.236206	8.683218	7.498861	7.146729	8.331229	7.266168	9.273955
9.451943	7.833724	7.330078	7.299944	7.800879	7.280451	9.075928	7.739421	7.546224	7.848633	7.645443	7.160254	7.137288	7.454552	7.481268	6.710612	7.43178	7.285482	7.287184	7.098389	8.845703	7.703776	6.896484	7.231567	7.588379	6.769287	10.38462	7.995605	7.183105	8.096784	8.984375	9.266716
8.63641	7.452474	7.618164	7.341204	7.491016	7.46946	7.644287	7.392415	7.159701	7.440569	7.53418	7.158154	7.015299	7.188702	7.690696	6.885742	7.733538	7.094076	7.418645	7.111084	7.938086	7.027669	7.01671	7.070068	7.545776	6.860107	8.85314	7.196615	7.006836	8.400565	7.598199	9.284639
8.541067	7.376042	7.716675	7.319092	7.625098	7.328924	7.971436	7.421875	7.259961	7.427804	7.633464	7.087939	7.273926	7.33451	7.143288	6.790365	7.013811	7.197266	7.119216	7.322021	8.5	7.311198	7.174805	7.202759	7.237305	6.888062	9.089543	7.20516	7.484863	7.679862	8.335286	8.656939
8.40553	7.395313	7.40979	7.343192	7.468848	7.613459	7.821045	7.274821	7.295768	7.234515	7.711003	7.311279	6.940592	7.300631	7.358842	7.088542	7.585938	6.919705	7.157151	7.425537	8.068164	6.877279	7.15842	7.401001	7.216064	6.911255	9.252178	7.181559	7.053223	8.149763	7.457357	8.614545
8.734272	7.49362	7.586914	7.465576	7.304492	7.877752	8.541992	7.512777	7.733724	7.69894	7.664453	7.178955	7.247314	7.517879	7.426225	7.091797	7.148438	7.120551	7.286809	7.176514	8.038867	6.809408	7.03635	7.247314	7.057739	6.993164	10.27607	7.653809	7.13623	7.801549	8.485243	8.535386
8.24558	7.738932	8.204224	7.283098	7.55791	7.293324	7.592041	7.255697	7.425	7.134208	7.439974	7.357813	6.920329	7.144681	7.506303	6.699544	7.294922	6.933051	7.490986	7.248047	8.51543	7.307617	7.157878	7.129761	7.230957	6.846313	9.129808	7.387451	7.283447	8.098319	7.588867	8.811351
8.930304	7.937174	7.940063	7.455462	7.437109	7.887962	8.70813	7.477376	7.826888	7.713728	7.850326	7.16792	6.914063	7.527118	7.373668	6.469727	7.237863	6.943793	7.179838	7.256592	8.713086	7.227051	7.106879	7.300415	7.766724	6.668701	10.25008	7.527751	7.51001	8.073835	8.232313	8.564223
8.50257	8.042253	7.382568	7.438895	7.358008	7.199485	8.12207	7.378581	7.630404	7.557966	8.285612	7.098486	7.00651	7.184195	7.979226	6.654948	7.231864	7.018989	7.10607	7.440918	8.705664	7.652669	7.081489	7.143799	7.310669	6.935425	9.649564	7.377523	7.063232	9.094936	7.93967	9.032744
9.63163	7.706185	7.328247	7.576032	7.441016	8.060991	9.450195	7.612793	7.792773	7.929897	7.888281	6.996143	6.852295	7.63454	7.534446	6.793945	7.098214	6.941189	7.185171	7.304443	8.568164	8.065267	6.846354	6.930054	7.595703	7.032837	10.56881	8.245117	6.993652	8.440883	9.206923	9.2635
8.916427	7.424935	7.72168	7.531145	7.902832	7.839755	8.658813	7.186768	7.495638	7.673898	7.760807	6.982178	6.992106	7.472356	7.974077	6.605794	7.48284	6.996962	7.247972	7.4021	8.117383	7.589518	6.799371	7.145874	7.166016	6.769897	9.449219	7.485677	6.959229	8.450858	7.365668	8.62253
9.508892	7.638411	7.887817	7.451451	7.920508	9.182706	9.327026	7.669189	7.804753	7.568917	7.767383	6.931201	6.92098	7.76262	7.370472	6.808919	7.58803	6.947808	7.087816	7.199219	7.873633	7.435059	7.087674	7.08252	7.463013	6.845459	10.3291	7.773844	6.983398	8.129953	8.525825	8.150793
9.459241	8.170378	7.835449	7.228411	7.713574	8.34881	8.773804	7.43929	7.211133	7.275949	7.475911	7.137207	7.136475	7.355319	7.562678	6.606445	8.111607	7.065538	8.088792	7.375244	8.3625	7.29834	6.921875	7.307373	7.967896	6.78125	9.709886	7.6014	7.416992	8.450718	7.801649	9.648897
9.062911	8.446745	7.769531	7.410924	8.049805	8.580611	9.031982	7.958171	7.878711	7.899065	7.526107	7.037012	7.093099	7.523588	7.389116	6.831055	7.25865	7.421332	7.326773	7.560303	8.426758	7.36735	7.242622	7.175293	7.625	6.929443	10.68622	7.60734	7.67334	8.006034	8.479275	9.476907
8.375565	7.54082	7.635254	7.474644	7.721094	7.827148	8.291992	7.069906	7.31901	7.539063	7.236263	7.061621	7.015299	7.206881	7.636186	6.765951	7.002093	7.26888	7.185547	7.302979	8.267578	7.284993	7.080946	7.178955	7.46106	6.83252	8.283654	7.323161	6.83667	8.211251	7.256944	8.238396
9.435752	7.701237	7.786621	7.376256	7.733789	7.883789	9.498535	7.665202	7.60319	7.825753	7.241536	7.154639	6.904785	7.599985	7.608398	6.738281	6.919782	6.947266	7.196439	7.654053	8.641992	7.53776	6.9477	6.941284	7.870117	6.868774	10.2476	7.719645	6.852783	7.916992	8.726237	9.237822
8.398694	7.518815	7.950073	7.371617	7.359277	7.288707	8.470825	7.090495	7.450716	7.351493	7.553451	7.118457	7.161051	7.356746	7.546609	6.911133	7.540179	6.997613	7.205003	7.072021	8.21582	7.003418	7.004232	7.131104	7.203979	6.671875	9.329327	7.313883	6.86084	8.304095	7.859701	8.692038
8.726717	7.477474	8.000732	7.324602	7.591016	7.235973	8.677856	7.728678	7.971484	7.675781	7.903711	7.166602	6.93278	7.422927	7.180043	6.57194	7.465681	6.946398	7.100736	7.761963	7.950391	7.381836	7.095269	7.14563	7.359619	6.952393	9.837139	7.905843	7.667236	7.785784	8.070855	8.350701
8.344881	8.186654	7.73584	7.270229	7.611328	6.900657	7.278076	7.184977	7.25957	7.192104	8.131901	7.108838	7.196126	7.066707	7.568359	6.739583	7.75572	7.07997	7.073543	6.985596	7.95918	6.938314	6.881727	7.089111	7.291626	6.607544	8.554011	7.510335	6.982178	9.229039	7.345378	7.23156
8.33162	8.006966	8.00293	7.223598	7.509961	7.421254	7.743042	8.275716	8.457227	7.867048	8.046029	7.201465	6.933838	7.155198	7.468572	6.527669	7.199219	6.920247	7.11854	7.476807	8.119531	6.932617	7.056966	7.063477	7.234131	6.86731	9.3122	7.191488	7.731445	8.046805	7.395508	9.535156
8.263826	7.302409	7.904297	7.378871	7.33252	7.396928	7.823608	7.172933	7.443555	7.3607	7.359896	7.068359	6.938965	7.206956	7.568271	6.654622	7.09654	7.044813	6.97183	7.41626	8.215234	6.97168	7.024523	6.942383	6.914063	6.683594	9.109976	7.140625	7.076904	8.291225	7.872613	7.876321
8.173109	8.111003	8.036499	7.310756	7.376758	7.826971	7.865723	7.5979	7.667578	7.82394	7.75957	7.252051	7.095296	7.472506	7.556019	6.570964	7.272321	7.181858	7.103816	7.113037	8.053906	7.486003	7.199761	7.158081	7.435425	6.760986	9.637921	7.377441	7.469727	7.906145	8.061306	9.4321
8.393863	7.542253	7.609619	7.236991	7.536914	7.519975	7.572021	7.373698	7.271875	7.986468	7.878581	7.142725	6.962158	7.278095	7.950906	7.11556	7.096122	6.883898	7.152945	7.122559	8.450977	7.319824	7.053602	6.847168	7.517334	6.74292	9.114483	7.143473	7.025879	8.648158	7.171875	9.80756
8.840975	7.901628	7.841919	7.414481	8.011133	7.322532	7.863159	7.513753	7.699023	8.182826	7.913997	6.940527	6.983073	7.287335	7.515004	6.731771	7.288644	7.240234	6.967172	7.309326	8.957813	7.090169	7.164388	7.157593	7.385376	6.593628	9.877028	7.378499	7.49707	7.978551	8.113281	9.898035
8.176501	7.675651	7.605347	7.462019	7.650781	7.415039	7.809082	7.322266	7.516146	7.2357	7.538607	7.145752	6.867432	7.163462	7.96946	6.447266	7.292829	7.20204	7.346154	7.386963	7.708008	7.007813	6.974826	7.106689	7.224487	6.676025	8.798903	7.198649	7.129883	8.454799	7.099935	8.278435
8.869141	8.306576	8.007324	7.635986	7.527734	7.281694	7.887329	8.135905	8.066341	7.886649	8.375846	7.023047	6.84082	7.351112	7.897727	6.507161	7.875977	7.305881	6.802434	7.123291	8.461719	7.09847	6.962131	7.241943	7.726318	6.965942	10.5329	7.582764	6.888184	8.294294	7.914822	9.14051
8.59118	8.99043	7.584351	7.343331	7.61875	7.316584	7.619751	7.466797	7.749805	7.786761	8.469206	7.110889	7.2146	7.35284	7.999645	6.634766	8.240932	7.151367	7.179988	7.557373	8.513477	7.797201	6.942817	7.334839	8.002686	7.423706	9.358849	7.705404	6.983154	9.233747	7.250543	7.970244
8.685033	8.286328	7.461548	7.64488	8.527246	7.314808	7.73999	8.370117	8.294792	7.873326	8.191081	7.005029	6.819255	7.232197	7.83718	6.552734	7.563616	7.303602	6.766226	7.181885	8.592578	7.14209	6.989149	7.082031	7.487427	6.967163	10.90219	7.67806	7.188965	8.297607	7.930773	9.423369
8.646947	7.662435	7.86084	7.37371	7.850781	7.933061	7.94873	7.296712	7.482487	7.620605	8.009766	7.083887	7.064046	7.61884	7.885565	6.649414	7.63351	7.227648	7.651442	7.587158	7.773828	7.093587	7.123589	7.278809	7.240967	6.927002	8.925781	7.343099	7.286621	8.948765	7.357096	9.027861
9.043637	8.226563	7.802979	7.4134	7.976855	7.619851	8.775757	7.879557	7.91888	7.529576	8.312174	7.153516	6.974691	7.633038	7.56108	6.551432	7.761161	7.024306	6.974835	7.095947	7.999414	7.000488	7.088976	7.19397	7.125854	6.782471	9.911283	7.658773	6.826904	8.254778	7.536784	8.553481
8.76213	7.68125	7.594482	7.490827	7.439746	7.36701	8.250977	7.129313	7.541862	7.277204	7.778255	7.148193	6.828776	7.235051	7.228604	6.697266	7.921596	7.321072	7.132212	7.900146	8.104688	7.604818	6.934462	7.346069	7.200684	6.879883	9.394606	7.370117	7.483398	8.254429	7.180013	8.32261
8.781147	7.773698	7.68457	7.584089	7.849121	8.058061	8.360352	7.831299	8.10013	7.529925	7.854427	7.326074	7.113851	7.518404	7.286665	6.566081	7.571987	7.101454	6.965069	7.144531	7.956836	7.31722	6.879123	7.304199	7.370728	6.65918	10.34157	7.47819	6.912842	7.910679	7.650391	8.549747
9.414782	7.713021	7.902832	7.356027	7.750098	7.959695	8.44165	7.423177	7.384766	7.173898	8.512956	7.044385	6.971517	7.387921	7.779386	6.605794	8.475028	7.113607	7.29034	6.906738	8.141016	7.602702	6.931858	7.270142	7.354126	6.806763	9.84052	7.537354	7.240967	8.634173	7.121094	8.811868
8.713713	8.129427	7.646973	7.397635	7.963379	7.978161	7.772949	8.375326	8.395313	7.320731	8.922852	7.001416	6.998942	7.349084	7.726918	6.53776	8.334542	6.879123	7.065655	7.142822	7.49375	7.256185	7.188585	7.362427	7.121826	6.636963	10.52254	7.141846	7.912598	8.286203	7.439345	8.379538
8.774157	7.701172	7.210449	7.480155	7.685156	7.562411	8.001709	7.301921	7.48444	7.40918	7.829427	7.080762	6.806641	7.586388	7.76305	6.653971	7.580357	7.00293	6.953501	7.733154	7.924414	7.90804	7.136068	7.271362	6.994629	6.890015	9.379432	7.375488	7.279541	8.165004	7.042969	8.162626
9.245169	7.664714	7.720825	7.536272	7.780762	8.148082	8.524414	7.79248	7.998503	7.586496	8.077669	7.190283	6.927979	7.511193	7.462269	6.827799	7.447545	6.952691	7.112455	7.384277	8.442969	7.287435	6.976888	7.238647	7.120483	6.851929	10.39348	7.684408	7.021973	7.843087	7.718859	8.400103
8.799188	8.033529	7.72644	7.420096	7.408691	7.351385	7.699585	7.398275	7.601432	7.259417	8.175391	7.167383	7.117269	7.092623	7.640004	7.051758	9.020368	6.972656	7.517728	6.958984	7.80918	7.248372	6.991536	7.305054	7.635864	6.859497	9.650015	7.457926	7.109131	8.074393	7.578125	9.626149
9.321289	8.450911	7.536621	7.307722	7.556738	8.510742	9.249756	8.060628	7.899089	7.459054	7.85	7.167236	6.958659	7.504582	7.452681	6.968099	7.597935	7.041884	7.349309	7.695801	8.788086	7.365397	7.074653	7.051514	8.664917	6.740967	10.12598	8.228841	7.563232	8.539132	8.86122	9.292394
8.313785	8.062695	7.622559	7.274798	7.370313	7.191051	7.229736	7.423503	7.600195	7.319057	8.222526	6.996436	6.996989	7.04064	7.676935	6.680339	7.983398	7.255534	7.198092	7.434082	8.917578	7.097168	7.120768	7.524902	7.326782	6.947632	10.07076	7.278076	7.375732	8.617327	7.26964	8.602022
9.442588	8.36263	7.501221	7.584054	8.294141	7.834783	9.213989	8.072998	8.226563	8.094029	8.13724	7.024121	6.923665	7.45643	7.64533	6.571615	7.604353	6.961914	7.252404	7.172119	8.624219	7.796712	6.928602	7.185303	8.1875	6.656006	10.43615	7.98112	7.435059	8.254464	8.537869	10.26712
8.436009	8.239714	7.941895	7.305838	7.58252	6.924006	8.036499	7.333171	7.81556	7.541295	8.094076	7.078076	6.845378	7.334961	7.851474	6.713867	7.409877	7.093641	6.974835	7.177246	8.4125	7.421387	7.053385	7.497314	7.341064	7.008789	9.771559	7.432292	7.21875	8.56672	8.184462	8.13287
9.376285	8.058333	7.783325	7.593227	7.844629	7.577237	8.632202	7.765706	8.091081	7.62507	7.900977	7.08999	6.829102	7.471304	7.519442	6.499349	7.710938	7.001519	7.451998	7.353271	8.375586	7.194661	7.108941	7.223755	7.897095	6.977905	9.826848	7.604248	7.166992	8.057931	8.440755	9.359318
8.887901	7.686393	7.515503	7.442906	7.410352	7.300692	7.925659	7.535319	7.572786	7.40339	8.388346	7.05249	7.246257	7.125526	7.291726	6.63151	8.396484	7.185113	6.960261	7.156982	8.646094	7.290527	6.772895	7.307129	6.896729	6.741455	10.37898	7.227214	7.077393	8.284005	7.166016	9.325597
8.986894	7.843229	7.743164	7.400286	7.807422	8.464311	9.185913	7.769287	8.337826	7.37507	8.24349	7.25376	7.279867	7.587515	7.357511	6.51237	7.700614	7.336589	7.110877	7.376221	7.930859	7.47054	6.887261	7.12793	7.16333	7.016357	10.68465	7.737874	7.04541	8.024414	7.838976	9.339154
8.745169	7.970964	7.564575	7.405657	7.405371	7.596236	8.689087	7.276611	7.72819	8.053013	7.792513	7.068164	6.996175	7.496094	7.908026	6.674805	7.499721	7.229275	6.832858	7.352539	8.968945	7.730632	7.223741	7.155762	7.50769	6.857666	9.633564	7.743327	7.053711	8.923619	8.557943	8.931066
9.205695	8.264779	7.539429	7.434222	7.57627	8.222567	9.340698	7.759766	7.948372	8.294713	8.059505	7.02334	6.952718	7.235276	7.460405	6.516602	7.661272	6.924479	7.663612	7.460938	8.50332	7.59554	7.226997	7.353516	7.687012	6.684326	9.927734	7.753988	7.639893	8.171282	8.73763	9.065028
9.153115	7.54388	6.92334	7.28118	7.430664	7.351474	8.727905	7.412516	7.381901	7.345424	8.15931	6.994873	7.083659	7.282828	7.634411	6.878255	8.67341	6.951606	7.594351	7.717529	9.141211	7.717285	7.003038	7.430298	7.724487	7.009277	10.10081	7.636719	6.849121	8.703857	7.703559	9.634536
10.0001	8.582747	7.088989	7.443115	7.523047	9.226207	9.483643	7.512126	7.670573	7.36077	7.877279	7.091113	6.85498	7.75924	7.476474	7.263021	7.584542	6.92806	7.922551	6.640869	8.620898	7.500977	7.52615	7.363159	8.535278	6.777832	9.600361	8.318929	7.237305	7.980085	8.569444	9.727309
8.582699	8.167122	7.721069	7.347168	7.609277	7.597124	7.844482	7.378825	7.35599	7.793666	7.785091	7.096875	6.925212	7.248122	7.631481	6.564779	7.404855	6.976454	7.417668	7.828125	8.951758	7.457031	6.82704	7.439697	7.724609	6.793091	9.195538	7.166423	7.235596	8.675851	7.707791	8.999311
9.117856	7.935807	7.670288	7.334333	7.62959	7.166548	8.864624	8.053304	7.84349	7.897321	7.921354	7.12876	7.200114	7.268179	7.389205	6.611979	7.061663	6.88444	7.018179	7.379639	9.140039	7.52002	6.759006	7.396851	7.444824	6.830811	10.06663	7.694824	7.199707	8.262207	8.715061	9.410903
8.702868	7.844987	7.939087	7.409424	7.551465	7.131481	7.571411	7.227783	7.372982	7.435965	7.445638	7.148633	6.974365	7.008188	7.86044	6.556315	7.577706	6.940538	7.05311	7.293945	8.091797	6.861491	6.958876	7.181763	7.383179	6.929688	8.610051	7.277751	7.080566	8.244176	7.268012	7.88264
8.199887	7.93737	7.868164	7.391671	7.596875	7.469105	7.594604	7.788249	7.325391	7.979632	7.670638	7.184619	7.024414	7.429988	7.328835	6.868815	8.058733	7.111437	7.252704	7.036377	8.09375	6.982096	7.230686	7.283447	7.345703	6.914673	9.656475	7.239502	7.054932	8.172294	7.472873	8.397116
8.720241	8.432552	7.503906	7.280413	7.526758	8.471147	7.762939	7.224691	7.386198	8.074707	7.460091	7.166602	6.767171	7.246019	7.884411	6.960286	7.924526	7.036784	7.187951	7.581787	8.858398	7.265299	6.928711	7.270874	7.292603	6.706787	9.295147	7.679281	6.857666	8.534249	7.742188	10.13448
9.258069	7.646094	7.56604	7.401228	7.97666	7.573509	8.894287	7.693522	7.846615	7.993025	8.410352	7.160693	7.049479	7.367338	7.570756	6.789714	7.8863	7.062609	7.106746	7.15332	8.199414	7.096191	6.928711	7.035767	7.133057	6.741333	10.52832	7.475505	7.224854	8.032959	8.196832	9.023265
8.212017	8.199154	7.594604	7.366071	7.851758	7.446555	7.273193	7.190023	7.483594	7.724819	7.94056	7.226074	7.159749	7.227013	7.563477	6.80013	7.940569	7.104384	7.176007	7.302979	8.20957	6.989421	6.943902	7.290039	7.274414	6.799683	9.209059	7.249756	7.144531	8.537598	7.3852	10.03177
8.944593	7.436003	8.02063	7.499233	7.464453	8.267844	8.288818	7.697021	7.301107	7.372349	7.616862	7.300244	7.322103	7.277719	7.396129	6.427409	7.348214	7.110569	7.092323	6.838379	7.923828	7.144368	6.966471	7.192505	7.386597	6.874634	9.364408	7.978434	7.154297	7.866595	8.256944	9.015797
9.548777	9.043294	7.615234	7.327985	7.619043	8.558061	8.753662	7.262288	7.649284	7.593262	7.994271	6.969824	7.155762	7.185547	7.758345	7.124674	8.163783	6.99273	8.179913	7.447021	8.562695	7.062337	6.846788	7.419189	8.20459	7.074829	9.267203	7.375651	7.146729	9.453334	7.618707	9.610524
9.215666	8.311068	7.781128	7.40339	7.893262	7.830256	8.572632	7.547607	7.806901	7.670271	7.585091	7.08623	7.018473	7.361028	7.41424	6.857422	7.702009	7.030599	7.153546	7.025391	7.998633	7.043132	6.862847	7.308838	7.458984	6.648071	9.733023	7.663086	7.246582	7.732073	8.406467	9.194164
8.796772	8.359375	7.621094	7.251465	7.625391	8.353516	8.415405	7.412109	7.38418	7.735212	7.682487	6.986279	7.013672	7.261043	7.87207	7.044596	7.618025	6.983398	7.504808	7.252441	8.433008	6.980469	7.247396	7.500244	7.919189	6.791504	9.267653	7.490153	7.45874	8.879604	7.837457	9.272059
8.16396	7.829362	7.598633	7.287737	7.517383	7.715998	7.615356	7.59668	7.597461	7.693359	7.787305	7.186816	7.24585	7.254958	7.384144	6.952799	7.898717	6.809462	7.045748	7.161377	8.254102	6.930501	7.271376	7.215698	7.47644	6.919067	10.30972	7.274495	7.426025	7.748884	7.922635	9.179573
9.318102	8.073828	7.766968	7.345319	7.617285	8.530185	8.167358	7.298421	7.324674	7.225586	8.012174	6.879004	6.929199	7.326698	7.834606	6.631185	8.526088	6.969401	7.45598	7.123779	7.876172	7.083496	7.105903	7.362427	7.262695	6.799072	9.957482	7.296549	7.116699	8.477469	6.962674	8.941636
9.192177	7.666992	7.977539	7.608468	7.44834	8.353693	8.95752	7.84432	8.114128	7.28404	8.024219	6.971924	7.173096	7.509841	7.718572	6.833333	8.198382	7.044596	7.117864	7.266846	8.224219	7.493327	7.31901	7.508057	7.130493	6.581055	11.14205	7.400635	6.81665	7.873326	7.728733	8.567842
8.577148	7.387109	6.993896	7.458636	7.332813	8.185458	7.607788	7.377604	7.368815	7.165179	8.065885	6.944824	6.975098	7.344651	7.673295	6.707682	8.588588	7.255968	7.071665	7.44751	7.508984	7.161458	7.030599	7.303345	6.965088	6.861328	9.641752	7.752279	7.045654	7.974888	7.08941	8.787799
9.128444	7.517188	6.79187	7.585519	8.009863	9.234464	8.928955	7.542969	7.716276	7.364886	7.741341	6.976318	7.042318	7.432767	7.618164	6.771159	7.812919	7.133898	7.208984	7.207031	8.147656	7.672363	7.01671	6.994141	7.0448	6.834229	10.53914	7.500326	6.945801	8.20159	7.915907	8.434743
9.187963	8.250846	7.491211	7.344273	7.735352	7.612305	7.526123	7.386556	7.31543	7.271903	8.331901	6.994678	6.960693	7.171424	7.937322	6.803385	8.052734	7.205295	7.305814	7.117676	7.833594	6.856445	6.984266	7.309814	7.294556	7.240601	9.830529	7.239665	6.98584	8.565744	7.166775	8.378504
8.56656	7.296029	7.310669	7.297747	7.622461	8.818892	7.667603	7.124919	7.571354	7.152762	8.059115	6.873975	6.873698	7.49662	7.476119	6.617513	7.480748	7.153863	7.264648	7.016846	7.750781	7.383789	7.114692	7.376343	7.064941	6.672241	10.7654	7.45223	6.691162	8.064662	7.117405	7.605813
9.051192	8.185742	7.82251	7.361014	7.60752	7.549627	7.998657	7.395426	7.695898	7.053781	7.738411	7.113428	7.044759	7.345628	7.666104	6.707357	8.054129	7.362305	7.118915	7.045654	8.054688	7.25651	7.111654	7.378906	7.227783	7.006348	9.54387	7.589518	7.278564	8.420794	7.801107	8.237994
9.029451	8.741146	7.814941	7.306083	7.547559	8.431729	8.971069	7.562419	7.561979	7.37221	7.59668	7.143896	7.21932	7.35915	7.558416	6.652344	7.898996	7.133464	7.099835	7.384766	8.667188	7.058919	6.860135	7.169922	8.901489	6.790649	10.19599	8.318929	7.375244	8.653774	8.810113	9.811638
8.525956	7.731706	7.824585	7.401018	7.453223	7.380149	7.566772	7.40389	7.426628	7.356376	7.814844	7.023047	7.152751	7.458158	7.430131	6.586589	8.016183	7.25944	7.144681	7.173096	8.072656	6.948568	7.072483	7.318359	6.947144	6.554688	9.495718	7.363688	7.305664	8.195452	7.537652	8.412282
9.654759	7.991667	7.875366	7.464181	7.348633	8.498846	9.52832	7.643392	7.698112	7.183175	7.943424	6.835742	6.912028	7.268555	7.336026	6.703451	7.496931	6.979709	7.617788	6.973145	8.363086	7.48877	7.001519	7.27771	7.219604	6.807495	10.77749	7.961589	7.36377	7.877372	7.954319	8.527286
8.358604	7.315755	7.605957	7.565465	7.332617	7.18821	7.784058	7.33846	7.238021	7.398717	7.639323	7.092383	7.030436	7.295823	7.504883	6.704427	7.407645	7.052192	7.119967	7.057617	7.812695	6.824219	6.921441	7.09375	7.100708	6.79895	9.197115	6.916667	7.220459	7.815534	6.772678	8.749828
9.2592	7.369401	8.110962	7.413156	7.657129	7.699574	8.90564	7.56429	7.980534	7.428432	8.093164	7.068213	6.96696	7.61238	7.358754	6.813802	7.622907	6.85829	6.995793	6.935547	8.485742	6.980306	6.893229	7.162964	7.141357	6.761353	10.07219	7.375651	7.416016	7.63916	8.065538	7.757181
8.815275	7.876497	7.575073	7.396136	7.540039	7.607688	8.745117	7.198242	7.406055	7.268555	7.607357	7.124658	6.903483	7.359826	7.84375	6.801432	8.351423	6.949544	7.639273	6.996094	8.00332	7.362305	6.892687	7.149658	7.590454	6.923828	9.861854	7.437744	7.259033	8.342181	7.256185	9.338867
9.315224	7.405599	7.687012	7.395612	7.585156	8.175071	9.431885	7.554281	7.521224	7.458426	7.750716	7.151514	7.00236	7.609751	7.503462	6.721029	7.666155	7.197049	7.286734	6.993408	8.016992	7.692871	6.798937	6.959961	7.449829	6.874878	10.01938	7.957113	6.936768	7.950405	8.159722	7.730756
8.822625	7.761979	8.104248	7.450788	7.691797	7.575639	8.182739	7.270671	7.508268	7.472028	7.687109	7.130762	7.208008	7.479492	7.629616	6.84082	8.128906	7.022027	7.539588	6.920654	8.166602	7.311849	7.22526	7.418091	7.258545	6.991211	9.269456	7.513184	7.037109	8.287981	7.866102	8.883559
9.316612	8.972526	7.826416	7.537458	7.628906	8.660778	9.177612	7.511393	7.608073	7.505441	7.749544	7.039844	7.011963	7.895132	7.542614	6.618815	7.84668	7.39388	7.285532	7.584717	8.160742	7.426595	6.9375	7.053833	9.126831	6.948853	10.19494	8.485514	7.320313	8.2274	8.401042	9.874023
8.764905	7.39974	7.217651	7.505336	7.781738	7.994762	8.341187	7.265544	7.447201	7.671456	7.738932	6.870264	6.839518	7.344576	7.932085	6.617188	7.469308	7.080512	7.101262	7.409912	8.592773	7.885417	7.1926	7.116577	7.120728	6.855591	10.04207	7.546794	7.180176	8.265974	8.133898	9.299862
9.203588	8.060156	8.072632	7.362898	8.049609	8.137695	8.738403	8.005778	7.694141	7.781948	7.969401	7.283203	7.009033	7.343374	7.515714	7.091471	7.72433	7.027669	7.495343	7.334717	8.399219	7.262695	6.975477	7.130127	7.007324	6.830078	9.702299	7.519368	7.425049	7.889997	7.856337	9.292796
8.776573	8.075977	7.710938	7.435477	7.312305	7.275479	8.081665	7.331136	7.720247	7.738839	7.895443	7.056445	6.970296	7.520959	7.844283	6.496419	8.674247	7.060221	7.440204	7.287109	8.088281	6.924154	7.085503	7.377441	7.637085	7.204834	10.06017	7.762695	6.774414	9.045689	7.307943	8.569795
9.057463	8.30026	7.60498	7.470006	7.562793	8.010121	8.323853	8.306315	8.275391	7.814662	8.115039	7.062207	6.919596	7.189303	7.666282	6.885091	8.512416	7.165473	6.921349	7.412598	8.14375	6.994466	7.210938	7.585815	7.655518	6.700806	11.05867	7.846517	7.16333	8.452427	7.481988	8.065659
8.943051	8.055534	7.591064	7.421456	7.288867	7.539063	8.747925	7.274577	7.578906	7.448033	7.832227	6.887695	7.194173	7.318059	7.974077	6.516602	8.644671	7.114909	7.653921	6.936768	8.400781	7.368164	7.212999	7.021362	7.607056	6.875	9.945087	7.707113	7.327637	8.830287	7.515516	9.563419
9.261719	8.020768	7.468018	7.398926	7.659082	8.299805	8.935059	7.642253	7.880078	7.266811	8.257943	7.093994	7.076823	7.344877	7.499467	7.050781	7.495396	7.062609	7.010968	7.219238	8.169727	7.674642	7.003689	7.468384	7.161133	6.805542	10.37635	7.335531	6.741455	7.815534	7.858398	7.877011
8.596937	8.133333	7.306274	7.243478	7.696875	8.027255	8.356323	7.272461	7.68418	7.42334	8.328971	7.160156	6.998617	7.221004	8.064719	6.579102	7.856724	6.867947	7.419772	7.716553	8.104688	7.592611	7.132921	7.407471	7.525269	6.922852	10.26788	7.371257	7.273193	8.498431	7.089084	8.307847
9.467311	7.335742	7.657471	7.443987	7.83623	8.129528	9.224854	7.733398	8.019792	7.151158	8.279232	7.09165	7.085612	7.660382	7.703658	6.838542	7.862584	7.235677	7.29665	7.320557	7.771875	7.327637	7.171766	6.957397	6.917725	6.725586	10.75015	7.516927	7.180908	7.521136	7.737956	7.543026
9.098581	8.049284	7.627808	7.420236	7.62832	8.096325	8.792236	7.44694	7.635091	7.183036	8.063737	7.063477	7.076253	7.299805	7.91282	6.723307	8.26981	6.952365	7.454252	7.286377	8.405664	7.363932	6.784071	7.161011	8.057007	6.855713	9.883489	8.090495	7.170654	8.355748	7.910048	8.872415
9.35074	9.13125	7.594849	7.529785	7.924316	8.431641	8.866699	7.959961	8.099154	7.718262	8.280924	7.198926	6.81665	7.422776	7.701616	6.977539	8.153181	7.017904	7.049504	7.650146	8.366016	7.499186	6.662543	7.19458	8.968628	6.784546	10.68157	8.879801	7.28125	8.653285	9.066406	9.96134
8.732165	7.253125	7.672607	7.467599	7.576953	7.176669	8.202637	7.181315	7.335091	7.480399	7.652148	7.128467	6.991536	7.417368	7.711914	6.817057	7.576451	6.910916	7.185998	7.514404	8.331641	7.289063	6.828885	6.79834	7.176147	6.725342	9.299354	7.54305	7.386963	7.98713	7.548069	7.854779
9.586503	8.389323	7.661499	7.598668	8.308984	7.907937	9.256226	7.961426	8.598177	7.801339	8.45625	7.183301	6.764974	7.4061	7.810192	6.671224	7.854911	7.163086	7.319862	7.415039	8.390234	7.432617	7.020074	7.028931	7.848267	6.636597	10.29312	8.276204	7.322021	8.412249	8.695421	9.6929
7.987562	7.39069	8.020752	7.365025	7.50752	7.235973	7.618408	7.271159	7.38099	7.275042	7.869792	7.249658	7.021891	7.09067	7.572354	6.637044	7.523158	7.05447	7.137395	7.188232	7.887109	6.870117	7.055447	7.093262	7.157593	6.937622	9.327825	7.492025	7.306641	7.966518	7.216905	7.915211
9.043174	7.983203	7.961304	7.487932	7.995801	7.784535	8.474243	7.849447	8.097721	7.594238	7.847786	7.067676	6.868327	7.295974	7.368253	6.732747	7.671735	7.014648	6.904222	7.3125	8.059375	7.565592	6.849175	7.337891	7.585449	6.751221	9.946665	7.934489	7.349365	7.805315	8.381185	9.641544
9.055921	7.779622	7.153687	7.463205	7.386133	7.743075	8.209106	7.694743	7.280208	7.30671	8.630143	7.039453	6.93278	7.216046	7.969815	6.829753	9.035435	7.248372	7.029222	6.942627	8.206641	7.061035	6.97602	7.380249	7.351074	6.932495	10.12575	7.697754	7.069336	8.806187	7.277127	8.47122
9.659231	8.138151	6.985596	7.534284	8.162891	8.393999	8.990234	8.055094	8.273372	7.473703	8.253125	6.90293	6.893066	7.347431	7.569691	6.589518	7.635603	7.20855	7.340294	7.041504	8.264844	7.66569	7.207682	7.074707	8.145508	6.991333	10.47003	8.115316	7.032471	8.354248	8.314562	8.8098
8.804431	7.827995	7.249878	7.430211	7.710645	7.354048	7.606079	7.58252	7.416667	7.574986	7.825521	6.944922	6.987956	7.204327	7.798207	6.847982	7.588309	7.182075	7.459585	7.092285	8.335742	7.615723	6.870985	7.325562	7.388794	6.842773	9.787109	7.170573	7.426514	8.663365	7.823134	9.559341
9.060752	8.511719	7.772339	7.365618	7.700098	7.708452	8.574585	7.655355	7.355404	7.885672	7.681771	7.0729	7.025798	7.467323	7.372958	6.646484	9.227539	7.088325	7.066256	6.811035	7.938086	7.136719	7.10395	7.617065	8.053711	7.32605	10.62335	8.341309	7.77832	8.304234	8.637478	9.232537
8.973684	8.010026	6.998413	7.380894	7.572852	8.040394	8.268555	7.162435	7.706836	7.615513	8.248633	6.957764	6.957357	7.291541	8.096413	6.496419	8.757394	7.370226	7.158579	8.093506	8.844336	7.495931	7.109809	7.030029	7.22522	6.964355	10.60547	7.338867	7.11792	8.791748	7.24056	10.20651
9.711451	8.213021	7.119019	7.399937	7.647949	8.365589	8.991333	7.755452	8.092773	7.702358	8.247526	7.093164	6.798096	7.53771	7.711381	6.949544	7.508789	7.172526	7.020883	7.521484	8.591406	7.75944	6.961806	6.852417	7.676025	6.930786	10.33075	7.727946	7.542236	7.971959	7.73546	9.225816
9.298674	7.479362	7.754517	7.522077	7.704492	7.644265	8.479004	7.436198	7.572396	7.60498	7.741081	7.128516	6.987874	7.408353	7.837447	6.742513	8.15053	7.23329	7.27201	7.321289	8.321289	7.216634	7.135742	7.027344	7.624268	6.86377	9.578651	7.330404	7.201416	8.534249	8.054688	9.288086
8.761822	8.134375	7.815552	7.36942	7.130078	7.733665	8.917847	7.626628	7.412044	7.774344	7.86263	6.966602	7.075765	7.638972	7.671786	6.666016	7.174107	6.82487	7.223107	7.148926	8.34043	7.229655	7.088216	7.218506	7.471924	6.925903	10.39491	7.440837	7.149658	7.942697	8.164714	9.523955
8.767681	8.118099	7.724121	7.341064	7.464453	7.069957	8.129883	6.933675	7.500586	7.538365	7.498503	7.162646	6.847005	7.179913	7.776012	6.649414	7.82952	7.130968	6.97476	7.664795	8.222461	7.695638	7.069119	7.094849	7.605347	7.03894	9.173753	7.689209	7.301025	8.404436	7.626736	8.384536
9.277241	7.873958	7.687256	7.24578	7.785059	7.673295	9.124146	7.511068	7.682487	7.94894	7.588411	7.025488	7.058431	7.467248	7.361062	6.651367	7.504883	7.13151	6.967773	7.294434	7.951367	7.364583	7.106011	7.258423	7.295654	6.78833	10.51255	7.591227	7.124512	7.979248	8.146376	7.964384
8.341386	8.123112	7.792969	7.382673	7.834863	7.529297	8.051147	7.306722	7.524284	7.645299	7.616211	6.906543	6.970215	7.219201	7.714311	6.732422	7.603097	6.997179	7.059871	7.352539	8.087109	7.446777	6.930773	7.165405	7.566284	7.104736	9.057091	7.484701	7.036133	8.374651	7.744575	8.520967
9.229235	9.365495	7.902954	7.390695	7.76416	8.439098	8.419556	7.725749	7.758919	7.731585	7.684505	6.980713	6.842936	7.323017	7.681019	6.577799	8.327288	7.181966	7.052659	7.300049	8.279492	7.139811	6.926758	7.297119	8.434326	7.230835	9.340895	8.164795	7.077637	8.25007	8.196723	8.424862
9.015676	7.679492	7.395386	7.383196	7.564844	8.109286	8.415894	7.449788	7.440625	7.906041	7.580143	7.003906	6.785645	7.224084	7.562322	6.67513	7.657087	7.136502	7.151367	7.368652	8.752148	7.660645	7.029514	7.166626	7.298462	6.722656	9.102013	7.580973	7.034668	8.3991	7.916884	8.847082
9.165964	7.581901	7.898071	7.459473	7.632617	8.153143	8.881714	7.384033	7.78737	7.874023	7.87819	7.096387	6.943115	7.539363	7.290394	6.765625	7.760882	7.08138	7.189603	6.958008	8.184961	7.097168	7.297309	7.008301	7.410522	6.854492	9.437951	7.600586	7.432129	7.869106	8.141059	8.355239
8.972091	7.666406	7.461548	7.341971	7.673438	7.560281	8.476563	7.294352	7.207943	7.595424	7.777865	6.885352	6.982096	7.05649	7.561346	6.914388	7.605608	7.318902	7.087139	7.359375	8.596094	7.602051	6.928494	7.164551	7.714478	6.761475	9.769907	7.856038	7.436768	8.50708	7.91059	9.407399
8.596423	7.479753	7.816772	7.282959	7.392188	7.879705	8.260254	7.229329	7.363151	7.696429	7.42832	7.002734	6.992025	7.627329	7.634499	6.739909	7.268973	7.1773	6.934495	7.197998	8.346094	7.440267	7.045681	7.028564	7.265259	6.82251	9.554162	7.66154	7.207764	7.87643	8.224284	8.313821
9.235454	7.703906	7.28418	7.689383	7.74209	8.113192	8.704102	7.187174	7.614909	7.849749	7.49349	7.039111	6.713542	7.374023	8.017134	6.628581	7.385045	7.140625	7.775316	7.337402	8.627539	7.575521	7.032227	6.989624	7.719971	6.788818	9.229642	7.528646	7.099609	8.608956	7.71441	9.170669
9.36801	8.089128	7.187256	7.469343	7.845996	8.943271	8.87915	7.592529	7.428451	7.577079	7.639844	7.135449	6.884684	7.697566	7.633789	6.753255	7.899414	7.112088	7.05296	7.183594	8.196289	7.358887	7.0523	6.936401	8.283325	6.947998	10.14724	8.12679	7.375244	8.305908	8.596246	9.574334
8.76028	7.841406	7.948975	7.216309	7.411426	7.472745	7.807617	7.032715	7.373633	7.298758	7.81582	7.100146	7.10498	7.352088	7.430575	6.617513	7.491908	6.860352	7.107272	7.270264	8.075391	7.219727	7.184028	7.149902	7.354248	6.654785	9.250225	7.395182	7.350586	8.259417	7.3074	8.142061
9.034899	7.985872	7.732544	7.270996	7.407227	8.013317	8.495239	7.682048	7.442578	7.123256	7.873242	7.072607	7.148926	7.286659	7.343572	6.994466	7.516602	7.152235	7.187876	6.920166	7.75293	7.222819	7.075304	7.111328	7.13623	6.741821	10.33609	7.744629	7.389893	7.745675	7.706597	8.238396
8.951686	7.972266	7.675293	7.322405	7.275391	7.286932	7.530396	7.194906	7.552214	7.212542	8.301758	7.013477	6.879395	7.157752	7.744318	6.6875	8.368443	7.164171	7.076848	7.178711	8.063477	7.369303	7.264974	7.186646	7.218872	6.866699	10.30386	7.339437	7.389404	8.122349	7.369575	8.882353
8.829513	8.249154	7.521362	7.441476	7.591797	7.190607	8.353027	8.344401	8.129102	7.541225	9.096484	6.953223	6.935221	7.301082	7.590199	6.617188	8.404018	7.114692	7.174579	6.813232	7.875781	7.113607	6.905599	7.378906	7.370361	6.729492	11.08526	7.706299	6.766357	8.172956	7.345052	8.638672
9.379317	8.10013	7.039551	7.334821	7.721777	8.107067	8.855469	7.349202	7.46582	7.674456	8.563542	6.964648	7.002441	7.589543	7.898349	6.860677	9.101842	7.176975	8.145959	7.61084	8.849609	7.743327	7.098307	7.381836	8.378052	7.002319	10.36306	7.506999	7.07373	8.80678	7.837457	9.249713
9.619757	8.855143	7.564087	7.457589	7.442285	8.492987	9.136475	8.370117	8.358789	7.564104	8.350521	7.006934	6.939697	7.559946	7.639648	7.051758	8.041295	6.928819	7.114333	7.206543	8.167773	7.622559	7.091254	7.269531	8.045044	7.276001	11.18014	8.414388	7.116211	8.380127	8.50217	8.221852
8.848222	7.672135	7.427246	7.392334	7.458789	7.78267	7.677246	7.002116	7.398633	7.371303	7.571745	7.139063	7.074788	7.119516	7.730735	7.077799	8.28976	7.199436	7.023212	6.825684	8.088867	7.070313	6.992079	7.283691	7.193359	6.778931	9.482797	7.370117	7.138184	8.290074	7.081814	8.030159
9.270302	8.057682	7.796631	7.323835	7.458984	9.115678	9.097534	7.582764	7.991927	7.104562	8.378711	6.903711	7.120931	7.369216	7.70348	6.867839	7.779715	7.077148	7.206806	7.640625	8.330859	7.472656	6.981879	6.838745	7.423462	6.86438	10.75654	7.82959	7.176514	8.393834	8.173286	8.915154
9.35516	7.66862	7.478882	7.404402	7.674023	8.279652	8.555664	7.201904	7.495703	7.709891	7.915951	6.997656	7.042236	7.45012	7.769531	6.943685	7.768276	7.191298	7.550406	7.252197	8.638672	7.447428	7.058594	7.416138	7.12915	6.780518	9.399264	7.413493	7.114502	9.040876	7.53342	8.975126
9.129215	7.761393	7.538452	7.384731	7.67373	9.002841	8.929077	7.539551	7.719141	7.60784	7.868164	6.902881	6.878255	7.516151	7.522816	6.812174	7.398158	7.361003	7.378606	7.136719	8.17832	7.281738	7.582682	6.979614	7.10022	6.993286	9.541917	7.539144	7.22583	8.168666	8.107422	8.468061
8.540656	7.780469	7.434814	7.294468	7.476367	7.863903	8.144897	7.13501	7.471354	7.727888	7.488867	7.026123	7.118164	7.163687	7.981534	6.690755	6.937779	7.190213	7.183368	7.184326	8.940039	7.82487	6.859592	7.213135	7.378418	6.94873	8.917067	7.233317	6.941895	8.96153	7.627604	8.479952
8.55073	8.295378	7.436646	7.414342	7.91123	7.533647	7.794434	7.473226	7.722135	7.892997	8.03737	7.064258	7.012288	7.311899	7.902344	6.651367	8.056083	7.200087	7.133188	7.44043	7.904492	7.383626	7.086697	7.119751	7.567017	7.037964	10.10817	7.448324	6.875244	8.290423	7.869249	9.06227
8.92388	7.839844	7.704102	7.302699	7.737305	7.551136	8.206421	7.209147	7.523503	7.437919	7.793099	7.193848	6.991618	7.321439	7.785423	6.601237	7.748186	6.983724	7.304838	7.449219	8.389063	7.497884	7.027018	7.102661	7.39502	6.783081	9.486178	7.362467	7.032715	8.702009	7.45421	9.51327
9.261102	7.643294	7.735229	7.540213	7.671289	8.830256	9.236206	7.682536	7.480143	7.482561	8.309701	7.199707	6.788249	7.358173	7.682262	6.520508	8.108956	7.029839	7.221379	7.183105	7.742969	7.275065	6.976671	7.270142	7.311768	6.751221	10.15317	7.631836	7.21875	8.241804	8.063368	8.558766
8.644942	7.56901	7.992554	7.427874	7.674609	7.717773	7.87439	7.567057	7.364128	7.602609	7.920833	7.086523	6.989583	7.243465	7.647727	6.847982	7.721819	7.213542	7.380033	7.098633	8.357227	7.294759	7.105903	7.40625	7.233643	6.898193	9.252479	7.37736	6.98877	8.891846	8.215386	9.10949
9.193771	8.341667	8.095337	7.29963	7.547266	8.143732	9.030518	7.677083	8.050326	7.901228	8.133008	7.084473	7.153646	7.335337	7.552557	6.611979	8.406948	7.255968	7.461764	7.04834	8.018945	7.252279	7.180339	7.363037	7.950439	7.150757	9.34668	7.817546	7.300049	8.629325	8.773438	9.333065
8.745528	7.697721	7.600708	7.320243	7.514648	7.862482	7.537476	6.990397	7.525716	7.415527	7.289583	6.938477	6.775391	7.449069	7.455078	6.944336	7.56236	7.403646	7.407377	7.04834	8.429492	7.524251	7.075087	7.21582	7.645508	6.934326	8.757813	7.306478	7.278076	8.672991	7.451714	9.336799
9.28382	7.959831	7.659302	7.405727	7.622852	8.753729	8.786133	7.37736	7.538932	7.353446	7.74681	6.985791	7.008952	7.580754	7.540572	6.751628	7.167411	7.030273	7.564453	7.394775	8.704102	7.534668	7.202908	6.990601	8.560059	6.921143	9.43412	8.072998	7.282227	8.601458	8.576823	9.269589
9.352488	8.592318	7.379517	7.452776	7.613184	8.605291	9.192749	7.353353	7.334245	7.767718	7.835612	6.88208	7.086995	7.540865	7.763849	6.780924	7.806362	6.988824	7.64701	7.492676	9.029297	7.520182	6.914822	7.191406	8.14624	6.920044	9.517578	7.931559	7.490723	8.81386	8.679579	9.88534
8.517784	7.735482	7.930542	7.410993	7.612402	7.517933	7.954956	7.257894	7.472591	8.225516	7.786979	7.19458	7.144531	7.145433	7.753462	6.604167	7.071847	6.880642	7.079177	7.481934	8.4875	7.608887	6.876519	7.065063	7.058594	6.771606	9.351412	7.617106	7.119873	8.446673	7.858941	8.256376
8.9669	7.519336	7.495605	7.295027	7.739355	7.506303	8.852051	7.21403	7.603711	8.012695	7.571094	7.144385	7.09611	7.368765	8.092418	6.813802	7.108119	6.950846	7.04973	7.567871	8.535547	7.604004	6.878364	7.054321	7.428345	6.803955	8.910983	7.228027	7.1875	9.075753	7.538411	9.019761
9.077354	8.310807	7.681641	7.578892	7.604102	7.438299	9.017822	8.250895	8.098958	8.339286	8.345052	7.107373	7.081787	7.335337	7.690163	6.542318	8.211077	6.927843	7.228365	7.768555	8.429297	7.544108	6.851128	7.104248	8.049683	6.920898	9.988131	7.904948	7.416016	8.512312	8.440538	9.317498
8.586811	7.311914	7.995972	7.523542	7.547363	7.785334	8.342285	7.531331	7.401823	7.327776	7.622721	7.023926	6.98877	7.295673	7.674006	6.670898	8.319615	7.232422	7.208158	7.09668	8.148633	7.387207	6.77908	7.103271	7.35144	6.871704	9.652644	7.575521	7.191162	8.085868	7.05447	8.272059
9.549085	7.733008	7.501099	7.484794	7.673242	8.565252	9.581177	7.874919	7.941927	7.537737	7.952865	7.010596	6.998535	7.547626	7.530096	6.689779	7.427455	6.786241	7.137094	7.02002	8.390625	7.549154	6.97602	7.249634	7.756714	6.765869	10.51255	7.800537	7.523926	8.262277	8.639865	8.776425
9.098273	7.558333	7.38147	7.310268	7.68623	8.959606	8.57666	7.168945	7.453646	7.429967	7.514453	7.072852	6.938151	7.539138	7.755859	6.607096	7.682896	7.080946	7.54079	7.031494	7.923633	7.292643	6.839193	6.970703	7.410645	6.722412	8.746169	7.287598	7.169922	8.526018	7.426215	9.343693
9.032432	7.788737	7.716064	7.351318	7.467969	8.299716	9.005249	7.769206	7.32832	7.984724	7.83776	7.1021	7.190186	7.550105	7.520952	6.765951	7.636161	7.057834	7.237004	7.217773	8.657422	7.339355	6.91135	7.35376	7.733398	6.840942	9.73137	7.601318	7.323242	7.930629	8.2398	9.406422
9.32134	7.55931	7.661621	7.364188	7.670801	8.086914	8.984497	7.277588	7.585156	7.393973	7.765951	6.918359	6.762288	7.583308	7.779386	6.55599	8.066685	7.179796	7.677659	7.092773	8.676953	7.384928	6.975586	6.874023	7.582642	6.828735	9.582407	7.563151	6.821777	8.075928	7.62066	8.888327
9.582648	7.736719	7.630981	7.504116	7.663672	8.877397	10.34131	7.870361	8.04069	7.87207	8.007031	7.003662	7.060547	7.909405	7.53125	6.443685	7.660156	7.028429	8.459059	7.314697	8.567578	7.401693	6.949436	7.130249	7.534546	6.683716	10.16436	7.922201	7.361816	8.366316	8.898112	8.90085
8.94043	7.365365	7.659424	7.295619	7.682031	7.911665	9.189209	7.163981	7.403255	7.556431	7.918945	7.121777	7.123128	7.270358	7.815962	6.510091	7.873047	7.17806	7.426908	7.341309	8.398242	7.217122	6.897569	7.275757	7.2771	6.988159	9.767578	7.517253	7.529785	8.409005	7.659614	9.413373
9.784231	8.032878	7.171509	7.513218	7.871094	8.741655	9.993774	7.97762	7.958268	7.593331	8.618229	7.017285	6.874268	7.791617	7.687766	6.544271	8.369001	6.8227	7.858173	7.101807	8.106055	7.559408	7.133355	6.999512	7.450684	6.871948	10.82257	7.857178	7.557129	8.526576	8.73546	9.316808
9.058851	7.615299	7.303101	7.596819	7.532715	7.571378	9.187378	7.304362	7.666471	7.351842	7.960482	6.944434	6.796224	7.204778	7.85174	6.552083	7.285854	7.213759	7.353591	7.067871	8.344336	7.259603	7.206597	6.939697	6.987549	6.860718	9.212365	7.327962	6.900635	8.320592	7.773112	8.114947
9.634714	8.126953	7.694214	7.600935	7.635742	8.184038	9.442627	7.796305	7.710352	7.684989	7.885156	7.146631	7.075846	7.315505	7.826882	6.876628	7.373744	7.042535	7.157527	7.395752	8.3375	7.631836	6.965929	7.224609	8.255737	6.85376	9.866061	8.215983	7.256592	8.403216	8.625	9.530905
9.608398	8.569141	7.5896	7.265172	7.812012	8.524325	8.685669	7.299723	7.548568	7.551618	7.975391	6.992969	6.941081	7.368239	7.573065	6.882487	9.00865	7.057834	7.357272	6.937744	8.117188	7.25293	6.77322	7.044922	7.333008	6.926025	10.09255	7.920573	7.128418	8.594343	7.74924	8.854665
9.162315	7.877799	7.824463	7.359305	7.75957	8.195046	8.749634	7.973145	7.869466	7.33531	8.481445	7.191064	6.821289	7.216572	7.286133	6.469727	7.931362	6.886176	7.174805	7.483154	8.066992	7.666829	7.077257	7.310547	7.148315	6.727661	10.2796	7.727132	7.395752	8.077741	8.211697	8.945083
9.106548	7.532422	7.391846	7.225028	7.521289	8.425515	9.452881	7.225749	7.521029	7.410086	7.856836	7.071875	6.863932	7.517803	7.658469	6.74349	7.865513	7.21441	7.485352	7.176025	8.094922	7.540853	6.813151	7.035034	7.543335	6.960571	10.29139	7.985026	7.307373	8.273856	7.741645	8.333582
9.48787	7.768359	7.62854	7.433768	7.851172	8.777788	10.05396	8.058838	7.902148	7.666992	8.22487	7.140869	6.756836	7.777194	7.588512	6.704427	7.658203	7.227648	7.255108	7.696533	8.017188	7.667806	6.841471	7.080933	7.65332	6.763306	10.84473	8.256592	7.139404	8.405273	8.887044	8.585478
8.895456	7.321419	7.731934	7.527448	7.483301	7.233665	8.224121	7.245036	7.419987	7.24986	7.389714	7.138379	7.032064	7.39393	7.567649	6.907878	7.236189	7.201714	7.348032	7.194824	8.329883	7.044596	7.139106	7.160767	7.458252	6.862671	9.613056	7.397054	7.194336	8.37507	7.555556	8.467659
9.752981	7.945898	7.365112	7.354388	7.832813	9.130593	10.32178	7.786133	7.86224	8.005999	7.608529	6.893896	6.940999	7.509691	7.881303	6.968099	6.859794	6.925456	7.164964	7.015137	8.948828	7.567546	7.134115	7.334106	7.890503	6.802246	10.5181	7.873047	7.030273	8.634312	9.135091	8.892521
8.194799	7.277604	7.539917	7.396066	7.483008	7.758967	7.812134	6.983236	7.447591	7.609096	7.348958	7.066699	7.049886	7.382813	7.676669	6.523763	7.238281	7.106771	7.043269	6.823486	8.315039	7.094889	6.966146	7.066528	7.057617	6.884521	9.130108	7.228109	7.189697	8.515974	7.286892	7.807904
8.550781	8.306836	7.450073	7.598145	7.901367	6.984109	7.821533	8.061523	8.120833	7.592564	8.110352	7.076221	6.859619	7.187725	7.742188	6.588867	7.027902	6.96875	7.113582	7.208496	8.21875	7.511068	6.902995	6.831177	7.283447	6.742554	10.68352	7.537109	7.059326	7.952881	7.906793	8.85116
9.380654	7.868945	7.306152	7.136161	7.684082	7.271396	8.114624	7.342692	7.675195	7.611119	7.99668	7.017871	6.977702	7.244141	8.148171	7.343099	7.841518	7.027018	6.859901	7.835938	7.937109	7.449382	6.962782	7.013184	7.608765	7.199829	9.728666	7.64209	7.328125	8.284319	7.248372	8.425149
9.218442	7.874219	7.354858	7.424351	7.780664	8.453746	9.202515	7.783773	7.933529	7.342146	8.762565	6.952783	6.864583	7.435622	7.545987	6.665039	7.979771	7.119032	7.186148	7.231934	8.159375	7.367513	7.058594	7.260864	7.435547	6.832886	10.66001	7.593994	7.319824	8.410017	8.525282	8.975873
8.341951	7.263216	7.714233	7.227958	7.647461	7.493874	8.519897	7.26945	7.301432	7.228655	7.736523	7.270117	6.973714	7.425481	7.679865	6.646484	7.357282	7.191406	6.968299	7.614502	8.795508	7.660807	7.049588	7.096191	7.545654	6.800049	9.684946	7.489339	7.278809	8.143694	7.229818	8.279986
9.033049	7.432292	7.825806	7.426758	7.414941	8.939897	9.757202	7.952881	7.426758	7.743513	7.716276	7.100537	6.953613	7.677058	7.650124	6.61263	7.500977	7.106011	7.130709	7.624268	8.330078	7.711426	7.212565	7.054077	7.159058	6.64502	10.35051	7.867594	7.531982	8.189069	8.589084	8.520393
